# Supplementary material for: Postbiotics and Nicotinamide Utilize Distinct Mechanisms to Improve Skin Barrier Integrity, Inflammation, and Keratinocyte Differentiation
Source: Allergy. 2026 Jan 23;81(3):830–47. doi: 10.1111/all.70225 (PMC12954566; doi:10.1111/all.70225)
Supplement: Supplementary file 3 — Table S1: Genes significantly identified in our dataset that overlap with single‐cell transcriptomic datasets. [file ALL-81-830-s002.xlsx]

## Sheet: genes_keratin
Scholaert et al	Reynolds et al
KLHDC2	MYO1B
TRIP6	DSC1
HGS	HEY2
HNRNPM	GAS1
DHX9	CCDC88B
MVP	NCKAP1L
PARK7	GRB7
ADK	CTSS
RCN1	DUSP1
UBE2L3	CD36
IFI16	NEGR1
LIMA1	FHL2
SHARPIN	HMGN3
RPN1	DOK5
TRIM35	LYZ
ACAA1	SNAI1
NPDC1	TMSB4X
SARAF	COX7A1
RPS21	SLC1A5
PRMT1	GNAI1
BCKDHA	ALDH1A3
COX17	TRIB2
DTWD1	INPP5D
MPDU1	IER3
UBR4	IGF1
RPS15	TSLP
CERT1	RPS6KA5
GNAS	GPR137B
TMED3	FBXO32
HNRNPAB	RARA
THBD	SVEP1
TRMT112	THY1
PPA1	SLC16A10
POU3F1	CORO2A
SFSWAP	ADAM33
TRIAP1	STAB1
GABARAP	S100A7A
CUL3	PASK
NDFIP2	ITK
CLTA	GLTP
TFAM	PLEKHA4
C11orf68	GNA13
EIF6	A4GALT
PHF3	ZNF10
ZBTB8OS	FST
HBEGF	ANKRD36
NUMA1	MAST4
SELENOF	SLC2A1
TTC3	PAPSS2
INTS6	NAIP
BAG1	BASP1
ITGA6	ANKH
RFXANK	FBXO2
WSB1	GNG2
SRFBP1	FCGR2A
TMED1	CYP7B1
USP7	NICOL1
RORA	TSPYL2
GPR155	DAPP1
RAB5IF	BTN3A2
SIAH2	DMXL2
SPINT1	CRABP2
ZFP91	FKBP11
MYL6B	SPN
DYNLL2	GJB3
CHD4	IL2RB
SCAMP1	NEAT1
FLOT1	DCP1B
ERRFI1	NRARP
GRB2	EGR2
KRT17	KLF6
ARL8A	H2BC11
MMAB	ACVR2B
TXN2	BEX5
IDH3G	NUPR1
DMKN	KCNQ1OT1
S100A13	MTUS1
TNKS2	KRT6B
C1D	FHL1
CCDC186	SLC1A3
GOLT1B	None
RPL36	CA9
RSRC2	FAM13A
MRPL50	PPP1R3C
UPK3BL1	KLK8
MLEC	ARL4C
HINT2	GZMH
TIAL1	FBLN1
LIMS1	ARHGAP26
PDAP1	BCL2
IPO5	CPM
OPTN	LINC00623
CSRNP1	ECRG4
PDCD5	L1CAM
UBE2V1	CTSL
BZW2	PYCARD
NME3	SERPINB5
VAMP8	RUNX1
RSBN1L	LCK
PLK3	CERK
BCL7B	MIA
NCL	FBLN5
AIMP1	ITGA2
GOLGA7B	CARD16
TMEM50A	SUSD3
RPL5	HES1
DDX6	CLDN15
NQO2	UBD
RAB1B	None
DDX24	PRKCB
NAPRT	ST3GAL5
NSMCE1	OAS1
VEZT	RGL1
DPM1	EGFLAM
GSTK1	TPM1
PSME2	ALOX5AP
STX7	LAMC2
PET100	ADGRL4
GSPT1	TTYH3
B2M	IGFLR1
PPP6C	TENT5C
CDC123	MFAP5
ZBTB44	CEP78
NELFB	PGM2L1
TMEM70	SSPN
PURA	LHFPL6
VAMP5	ETS2
SNRPF	TNFAIP2
GLUL	HOXC10
ARPC3	MIR3142HG
TMED2	TOB1
ILK	NIBAN1
ANKRD13D	MEF2C
STAP2	NRG1
BAIAP2	HERC5
FAM136A	APCDD1
CTSD	PAG1
FABP5	TRAF1
PSMB4	CTSH
PPM1A	TNC
JTB	GPR157
ABT1	HOXD10
MAP2K3	APOD
KCTD9	SNHG25
NPTN	IFI44L
KRT10	PPP2R5C
IL6ST	PDLIM3
THOC6	ANKRD37
LYSMD2	GNG11
AASDHPPT	PROCR
UBE2G2	PIK3AP1
TOMM20	ANPEP
IREB2	FLNA
ATF3	PTPRJ
DHCR24	GPRC5B
ACSL4	HLA-B
NDUFS7	PDE7B
MRPL22	MEG3
ATP5MC3	PGF
ABI1	PKP1
APRT	VCAM1
JUNB	KRT6A
BCLAF1	CCN1
SSB	CCL4L2
SLC39A14	PRKCQ
PEBP1	SYNGR2
AVPI1	PLAC9
PRKAR2A	CRIP2
LIN7C	TGFB1
POLE3	MT1F
KAT8	CTSK
ZCCHC17	TSHZ2
ITPA	TARS3
TNKS1BP1	SLC16A3
MEF2A	ANXA5
EIF2S1	P2RY10
LRRC58	KRT10
RPL27	TRIB3
WASHC4	None
TP53I13	LGALS1
JUND	SLC29A1
MRPL21	ERAP2
TRA2A	TCEAL9
RPS2	MHENCR
ANXA5	GBE1
MT2A	PIK3R3
AK6	H2AC11
ITPKC	LGALS7B
MRPL34	HPCAL1
MAP4	ABCA8
DAZAP2	RASSF5
SERPINF1	RETREG1
CDC34	F3
ETFA	KLK5
RANGAP1	PTGIR
ROCK2	H4C8
ARHGEF12	MT-ND4
PAFAH1B2	TNFSF10
CAPG	CCN3
TBCB	RGS2
NAXE	PERP
NINJ1	LPAR6
ID1	None
IGBP1	IRAG2
LYPD6B	CD82
TMEM165	STAT4
MKRN1	TMEM176B
EIF3H	HSPA1B
NUPR1	CPEB4
JMJD1C	PTGS2
MIR205HG	CALCRL
TRMT1	ODC1
KMT2A	KYNU
POLR2G	PIK3R1
TCF4	RAET1L
CHD2	NFIX
SNRNP35	SELPLG
PLTP	ELOVL4
RYBP	ARHGAP15
XRN2	MAP3K7CL
POLR1C	TWIST1
SRRM2	LAMB3
FRG1	FABP5
BAG5	VIM-AS1
RIF1	LY9
CERS4	TNFAIP3
MMADHC	TGFB1I1
CHIC2	PTPN7
CRTAP	IKZF2
UNC50	GBP4
TPPP3	HMG20B
RNF141	TNFAIP6
SBSN	NSUN6
POLR2J	PSTPIP1
CNOT4	SGK1
TASOR	WIF1
TIMM17A	GATA2
DHX15	HSD17B11
TIMM10	ZDBF2
TBRG4	MDK
STAG2	ABLIM1
ST14	IL1R1
UPP1	MMP1
PHLDA3	CA12
CDC5L	ACKR4
PMPCB	POLR1F
CHPT1	PHLDA1
KMT2C	MT1X
C1R	MGAT4A
TCF25	PTGIS
ZNF524	HAGHL
GIPC1	DAPL1
ID4	SLCO4A1-AS1
NDUFA1	CFH
ACAT1	KMT2E-AS1
CLCA2	ITGB4
RPS3	C12orf75
PRCP	CPXM1
PHIP	MMP10
MOB4	PTTG1
EMP2	NET1
MRPL1	COL1A2
BAG3	CST3
FARSA	METTL17
UBE2V2	FAM25A
SZRD1	GJA4
YIPF4	CHAC1
ZNF428	IL2RA
NDUFC2	LINC01588
JAGN1	PPP1R15A
APOE	LST1
CAPRIN1	LSP1
GTF2B	ANXA1
MRPL23	TPRG1
MTSS1	CTNNBIP1
CKS2	NRP2
RTN4	EDNRA
TSTD1	LMO4
NDUFV1	EFNA1
TMEM160	ASS1
SLC39A4	PDE3B
PIK3R1	PMAIP1
HIBCH	PCLAF
TYSND1	RGPD2
RPS13	MYL9
SNRPA	HILPDA
PKP3	PIK3R5
MRPS18C	NTRK2
ADAM17	ACP6
PPA2	DCTN6-DT
C21orf91	HEY1
AK3	POF1B
EIF4EBP1	SDC4
ZDHHC12	KCNK1
ZNF749	MAGEH1
KRTCAP3	RAB39B
REXO2	TYROBP
TMEM237	CRCT1
DYNC1H1	TRBC2
PAK1IP1	CAV2
TGIF1	HSPB6
CYTH2	IGF2
PLIN3	HSPA1A
CD63	GOLGA8B
PTGFRN	GALNT16
NUBP2	RHOF
PMVK	CD248
SYNCRIP	GPR143
CTSB	RAB7B
SSH2	RAB11FIP1
RLF	THRA
ANKRD28	HPGD
PLLP	HACD1
CD109	LPL
RNMT	VGLL3
DDX17	ARHGDIB
CTSL	RESF1
BCL11B	AGPAT5
RHOB	TRPM1
GPM6B	GDPD2
TNFRSF14	MS4A7
TNIP2	TMEM100
SEC22B	SERPINB4
MRPL55	PRDM1
BEX2	S100A16
DNAJC19	H4C16
CYSTM1	CCL2
PSMF1	SLC43A2
BNIP3	KCNN2
ALKBH2	KLF9
SMARCC1	S100A10
ANP32A	CKS2
NRBF2	CREG1
RPLP0	TRBV20-1
F2RL1	LAGE3
SIAH1	FOLR2
EPS15	TBC1D22A-DT
PKP1	DAAM1
THUMPD1	CD8B
SNRPD1	TNFSF8
UBA1	FGL2
C1orf43	OLR1
MCEE	H1-0
GET3	SLC40A1
ILKAP	NDRG2
MT1X	TEX41
CD9	H1-4
ZPR1	RGS1
CST3	TRBC1
HSP90B1	PLAT
MAP2K2	GFOD1
PSENEN	STX1A
GSN	REV3L
CDCP1	SLC7A5
SEPTIN1	CDK18
MAT2A	TVP23A
SSR4	DIPK2B
NXT1	SLC25A37
IRF7	C17orf58
ADGRG1	LRP1
RBFA	SEPTIN4
WDR26	UGCG
SPPL3	MCOLN2
HSCB	S100A9
REEP3	CREB3L1
ALG3	SOCS1
BCL7C	DONSON
HSF1	TYMS
BUB3	GJB6
PPP2CA	MED24
HSD17B10	PDE4A
RSRP1	ID2
PSMG2	NKG7
TRIP11	HLA-DRB1
PRNP	ATF3
CPNE3	SLC7A2
YPEL5	LEPROTL1
SEL1L	CREB5
TINCR	KRTAP3-2
IARS2	LIMS2
BDP1	GPX2
CCT8	PTPRN2
EXOSC7	VAMP1
FXYD5	TNFRSF9
MAP7D1	TFPI
SPINT2	BAG3
LRPPRC	CMC1
EIF2S2	TMOD1
KIAA1522	SCARB1
RTF1	IL3RA
FYTTD1	CSGALNACT1
TLE3	SMIM3
RBM5	JADE1
PITPNB	CDCP1
NUTF2	HCLS1
FAM120A	ELF3
AFTPH	SLC20A1
SPTBN1	LRRC15
IFITM1	LILRB1
NGRN	PLOD2
FBXO9	GPM6B
CDC42EP3	RCAN3
EGLN2	FUT7
MRPS18B	CAPN3
HERC4	MMP23B
KLHL24	TRAC
RNF7	EHF
ANG	CD83
CRNDE	ARHGEF9
DSG1	DNAJB1
SRP54	COL6A5
ITGAE	ARHGEF6
TUT4	CDK1
SNAPIN	None
DPP7	PDGFRA
FOSB	RNF144B
NFKBIZ	SLAMF1
HMGN1	FOXN2
MYL12B	MATK
CGGBP1	DHCR7-DT
SFT2D1	None
SNHG15	TSPAN2
HERC2	AIF1L
SRSF5	TRIB1
CHRAC1	CLDN7
MAL2	SERPINF1
CNN3	ADAM28
NDRG2	PTMA
DNAJC4	CD79B
SPARC	DSP
PPIL3	IVL
CCDC59	CD70
RAB5A	GATM
IER5L	MOCS1
PRELID1	ARL4A
HSP90AB1	ATP2A3
S100A14	IER5
RPS9	SPARCL1
HUWE1	CGNL1
DRG1	CEP85L
FAM89A	PRELP
TRAPPC3	SLFN5
TMEM203	BAALC
CUTA	PARVG
YIPF5	SPOCK2
USF2	IFI27
DNAJB11	SPTSSB
PSMC1	NCF1
RBIS	CD5
EIF4B	KAT2B
ALDH9A1	TIGIT
SH3GLB1	SERPINE1
NUP54	CLIC4
ROMO1	IL20
URI1	MMP9
CCDC47	CHN1
DSC2	KLHL6
TACC2	BTN3A1
SUMO1	GEM
GM2A	SNHG12
CHCHD6	TFAP2A
PAPOLA	CYTH4
MAGOH	PLAC8
ECHDC1	SPHK1
MSRB2	ANXA6
CYCS	CYP26B1
DDX39A	SYNPO2
ARL16	GJA1
PSMB8	ANXA2R
GPAA1	ANTXR1
HSPA5	FNIP2
DEAF1	PRKX
CIRBP	ASPN
DNAJA1	MYLK
ARL4D	ECM2
RGS14	ST3GAL1
WDR74	CSTB
RAB9A	FKBP5
ETF1	FPR3
RFNG	MANF
CCND1	FN1
PTBP1	CELF2
COA4	IGFBP7
SGTA	PLA2G2A
RPS28	IL18BP
MED8	PHTF2
RNF181	FGF7
CTSF	LAMB4
YES1	FYN
RPA3	FTL
TNS4	LRATD2
DDX21	ADAMTS4
NECAP2	BPGM
TMA16	H2AX
VDAC2	DENND2C
SERGEF	H1-2
C1orf56	HMGCS1
RNF13	SGTB
SFN	CD68
GJB3	SLC11A1
IL18	TAGLN
SDF2	EMP1
AATF	LIMD2
CIB1	S100A7
EMC3	OGFRL1
TMEM30A	CD247
COX5B	KDM2B
SDHAF1	CLEC3B
NEDD4	S100A6
MTURN	NXPE3
PGRMC1	VASN
LGALS3BP	SKAP1
LMAN2	PLEKHH2
MRPL33	MT-ND4L
HSPA8	TRAT1
ARL2BP	MARCHF3
EIF4G1	IL18R1
ITM2B	LY6E
TNNT1	DGKE
VAMP2	KPNA5
SLC66A2	PCAT19
TAX1BP1	RPS18
CHCHD2	SMAP2
PTPN12	TMEM40
HSD17B12	RAPGEF1
STX8	THBD
RAB25	KLF2
DNAJB14	CSF3
TKT	ZC3H12D
ATP5MF	PSD3
ZMAT2	TRIM14
TMOD3	CCL18
ITGB1BP1	EMX2
LSR	GPR15
IK	SMOC2
PCDH7	IL1RL1
VEGFB	KCNA3
WDR18	SERPING1
HADHB	CKB
RIC8A	PLS3
FTH1	CD8A
LYPLA1	HSPH1
OTUB1	SAP30
NDUFA4L2	CASS4
FRMD6	IRF1
CCN1	AKR1B1
PSMG4	TXNRD1
DDR1	QPCT
PHF14	SMC4
NUDC	KDR
DDB1	FCER1G
ITPR2	ZBED2
ZNF644	RHOBTB3
COPZ1	MFSD2A
TAP1	PKIB
LSP1	NPDC1
JKAMP	MT-ND2
STAT6	IGHA1
PRDX3	CDCA7
GJB2	UBR4
NCOA7	GZMM
C1GALT1	IL10
LGALS3	SPRR2D
OAZ1	PTX3
MRPL54	SFMBT2
IQGAP1	PDIA4
MCTS1	MT-CYB
SEC31A	CCDC88A
CXADR	SESN3
PPHLN1	CES1
USP14	SLA2
SERTAD1	TTC39C
GGCT	MALL
MPST	GNPTAB
GNG5	MYLIP
LARP4	ECSCR
TNFRSF12A	TNFSF11
EXOC3	CCL20
LSM2	DEPP1
COPE	CEP152
RPS23	CDH11
NCKAP1	THBS2
RAB2A	DSG1
NSRP1	CLEC10A
IFNAR1	CP
FKBP5	PTK2B
NSA2	PHLDA2
BOLA1	KRT80
RALY	CXCR3
LPAR6	EFEMP2
GSTM3	AK1
SNHG7	IQGAP2
ERGIC2	PKIA
MDM4	SEMA3A
ANAPC13	ITGB2
EIF3I	CENPC
JAG1	COL15A1
BSG	CCL17
RNF5	LINC02446
JUP	S100A14
ELOB	SH3BP4
ERH	LAMA2
MAP3K2	TRG-AS1
FAM83G	TMSB10
GIGYF1	VAV1
WBP4	C3
DEK	G0S2
EXOSC5	FLT1
OCIAD2	SLC39A8
CUX1	ICAM2
WDR46	EEIG2
YAP1	CEBPD
IL20RB	SLFN11
CYB561A3	RAB33A
RALBP1	SOX18
DAP3	SDCBP
NEMF	None
SF3B6	NABP1
TP53TG1	CBLB
RPL7A	KCTD12
MRPS16	TIMP1
PHF20	MAMDC2
EIF3D	GPR155
AKR1A1	CCL3
TOX4	MTHFR
SDCBP2	RPLP0
PRPF6	MT-ATP6
SNHG17	ICOS
MAST4	GLA
RTRAF	HSPB7
CLSTN1	APOBEC3G
MBNL2	APOE
ARPC5	EPHX1
TMED9	CCL14
TMEM45A	MEOX2
ERGIC3	IL24
COMMD8	CRABP1
FTL	MYCBP2
CCT6A	GLIPR2
PSMA5	DPP4
TRIR	TRIM22
STT3B	ITGB7
WFDC5	SOX15
KLF10	SMIM5
RPS27L	PLEK
SP100	RIPOR2
SERINC1	SEPTIN1
GINM1	EFHD1
ACTN4	RBL1
TINF2	SDF2L1
RPL36A	GPR4
EIF4E2	ARHGAP25
PIN4	PNMA1
HCAR2	CTH
C12orf57	RAB38
DDA1	PRSS22
AAMDC	RPS20
FAM83B	SARAF
C4orf3	H3C10
NIBAN2	ARSG
AHSA1	MX2
SELENOM	NR4A1
OXLD1	FXYD2
AFF1	GCSAM
DNAJA2	PDGFRL
ACTR6	A2M
LAPTM4A	GPAT3
DYNLT1	ZBTB20
EPPK1	PLEKHA2
BRMS1	AKR1C2
NEU1	MCTP2
DR1	RFTN1
PMM1	MT1A
IRX2	OASL
RPL15	None
NFKBIA	OSR2
ATP2B4	CHMP1B
NEDD8	AOAH
SLC25A4	RBP5
RANBP2	CYSLTR2
PPP6R3	NR3C1
GNB2	LRRC8C
ABTB1	BATF
MRPS35	CLEC5A
MT1E	GNAO1
BDH2	S1PR1
GNPTG	CDKN1C
TNFRSF18	EPS8
KIDINS220	ATF7IP2
HAGH	MLPH
PTMS	TMEM176A
UFC1	INSIG1
RAD21	ATF5
SNX1	PAX3
GPS2	ACTB
SNRNP70	BEST1
EPHA2	GBP5
CAMTA1	CD200R1
BCL10	VSIR
MLF1	None
ITPRID2	ITPKB
HRAS	GJB2
NDUFA8	SOCS3
SELENOK	SYT8
MGMT	RSAD2
ATF4	JUND
COPS7A	APLNR
ARPC1A	RAMP3
HOOK3	MRGPRF
PRDX2	RGS10
SMAD2	SH2D1A
COX5A	IKZF3
YBX3	TINAGL1
PPP2R5C	ADAM8
TSN	RGS3
PJA2	XCL2
EIF2B5	EPSTI1
LSM8	ABCA6
BCL11A	MXRA8
NUCB1	MAP1B
EFHD2	ST3GAL4
RAB11A	IQCG
SF3B3	RTKN2
AP3S1	ITGA10
COX6C	ACP5
SERPINB4	ATXN1-AS1
ZNF580	GZMA
TAF10	ACSL1
PFDN5	RND1
DYNLL1	VGLL4
PRDX6	SLA
RAB1A	SLAMF9
RPL14	SQSTM1
ZFAND2A	DUSP6
TPBG	ANKRD44
CDV3	CCL3L3
RNF126	PREX1
FDX1	ERRFI1
NR1H2	RPS26
PSME1	IPCEF1
LTBP3	CNTRL
SNHG32	IL27RA
CA2	MID1IP1
BIRC2	WAKMAR2
ID2	LBH
GPN3	TFAP2A-AS2
ORAI1	PIP4K2A
EMP1	CPZ
NOP56	DOK2
BCAS2	CEMIP2
GOSR1	FTH1
STIP1	CLEC2D
PHLDA1	FAM88E
ATP2B1	SASH3
DNPEP	NFIA
AOPEP	MT-ND5
BTG1	LCP1
CLIC4	CLIC2
MGME1	TNFSF14
IFITM2	DMKN
SDF4	INPP4A
G3BP2	CD84
NDUFAF3	GPR15LG
BLOC1S2	CLMN
BRWD1	TACSTD2
CHMP1B	RHOC
NMRAL1	TGFBI
SP1	ARHGAP30
SPTAN1	CYBA
GSTA4	IFITM3
EIF1B	SEMA6B
SUZ12	DENND1C
AFMID	RDX
SPAG7	USPL1
USP12	TUBA4A
ALDH3A1	STK17B
PANK3	MITF
RPS14	GATA3
ATP5IF1	TALDO1
SINHCAF	CALML5
CORO1C	DENND2B
MOB2	RAB25
POLE4	EMCN
MED19	CCR7
LMNA	FAM167B
CHCHD1	ADM
RPS18	HSPA5
SCOC	CAVIN1
GSTP1	TCF4
MBP	CLEC2B
TAF7	TFRC
TMEM238	BIRC3
C1orf21	PRKCH
VEGFA	SPRY1
TYRP1	CTSC
CIR1	LAG3
GDI1	S100A4
TXNDC15	TGFBR2
COPS5	CEMIP
EIF4A1	CTLA4
SRP19	CASP8
TOP1	DEFB1
WIPI2	ELN
NDUFA10	ISG15
PIM3	TRIM29
TMEM265	TNIK
ZRANB2	TFEC
ATP6V1G1	FGFBP2
LTB4R	MPP1
CRIM1	MAP3K8
CTSC	SDC2
TSPO	TRBV28
SH3BGRL	CD69
PPP1R35	CEBPB
PRKDC	GMPR
GTF2F2	ACKR1
RPL13	MBP
DPM2	EPB41L3
HNRNPC	LMTK3
TFAP2C	FGD3
TENT5A	CD37
FBXO32	PLAU
PER1	TUBB2B
DHRS3	CCDC80
PFDN6	KLF4
DHX29	HLA-DOB
MED10	TTC39C-AS1
BUD23	SORBS1
TRA2B	GPR174
MAP3K6	ARHGEF3
REX1BD	PALMD
IGFBP7	BID
MGAT4B	RHCG
PRXL2A	ERG
TSG101	CYP3A5
TPT1	KRT2
LIMK2	HCK
RGS12	KCNE4
ANXA4	EML4
GADD45A	PHACTR1
TUBB	LINC00649
VPS51	TTN
GOLGA2	MAP4K1
RNF144B	EGFR
MAFB	F2R
RND3	RGCC
CBLC	TBC1D1
RPL3	MGST2
ARID4B	TRABD2A
METRNL	SDR16C5
RPL35A	IL10RA
UBE2E1	LYPD5
SEC61G	SELE
CEBPA	DUSP5
YIPF6	HHEX
RYK	HTRA1
PAWR	BTG1-DT
BRI3	ERN1
SNRPD3	FCGR2B
PSAP	FMN1
F11R	LCP2
EBLN3P	IL16
PPIB	HLA-DRA
RPL23	ZEB1
CLPTM1	PKIG
RNF11	PRMT9
IFRD2	RARRES2
WASF2	ARID5B
CYB5R3	C21orf91
BTG3	CORO1A
UQCRH	ENO2
STX11	ATOH8
TMED5	APOC1
SCO2	SERPINE2
SEC61A1	SNAI2
PRR13	CDH3
ITSN2	GALM
IDH2	HAVCR2
NOC2L	ANGPTL4
EAPP	COX4I2
LRPAP1	MCTP1
LTA4H	OLFML2B
HSP90AA1	None
WWP1	NCOA7
MRPS33	DST
GHITM	PRKACB
GAS5	C1QTNF3
MORC3	ANKRD36C
SMARCD2	TLR2
STX5	DDR2
FSCN1	CYBRD1
TGFBI	ADGRE5
CHMP2A	CD27
DCXR	KLF7
MRPL32	SLC1A4
ZNF32	IL32
OLFM1	FLI1
RAP2B	MYC
MGAT1	RBMS3
REST	NEURL1B
PTGR1	PI16
PRRC2C	TBXAS1
UBE2Z	BCL11B
PHB2	KRT1
MACF1	TMT1A
COL18A1	NKD2
MRPL12	KLF5
KDELR2	FAM162A
GRSF1	PBXIP1
TMCO1	TMEM120A
RPS15A	EMB
ERG28	DPT
KMT2E	SLC39A14
RBM42	RPL41
RIN1	GCNT2
CSNK2A1	ARID5A
FERMT1	LURAP1L
RBBP7	SDCBP2
CRIPT	SERPINB9
PPIE	PPFIBP1
RBM4	MAL2
HNRNPA1	ANKRD28
SEPTIN2	EPHA2
TP53RK	FAM110B
SND1	HLA-DMB
PTRHD1	TNFRSF1B
ATP6V0B	GALNT15
MDH2	RAI14
ENY2	ADAM19
LAMP2	DLL4
DNAJB6	GIMAP5
THAP7	KCNAB2
MDFI	EGOT
CLU	CXCL2
GTPBP6	ZNF749
RPS16	CRISPLD2
STX12	COL3A1
OGA	None
SMIM12	PLK2
MTPN	COL5A1
PPP2R2A	RAB32
RETREG2	MIR22HG
IER2	AIF1
LAP3	IL9R
ARF4	SLPI
SSBP4	SPON2
ASXL1	ITGA6
NOB1	SCD
BAG6	HEXIM1
IER3	HMGB2
FXR1	EDNRB
RTCB	MALAT1
AZIN1	SERINC2
EPHB6	ATM
SDCCAG8	THADA
HAUS4	DCN
SLC1A4	RHOB
UGP2	LGALS3BP
SVBP	CASP1
RAB38	ELANE
CTBS	SBSN
RPS8	FGFBP1
ANXA2	CCL5
ACBD6	SAMD3
PSMD7	TACR1
DHRS4L2	SPRY2
TMBIM1	NBPF15
SEC62	CDH5
SPG21	U2AF1L4
EIF3J	CCND1
SAR1A	CD52
NPC2	NFKBIA
IST1	HOXC9
ALKBH7	SDC1
MRPL3	NQO1
EIF2S3	NECTIN4
PRSS3	JCHAIN
IFT20	CAVIN3
PPP1R14B	HLA-DQA2
RBBP4	GFPT2
IL1RN	TGM1
CDKN2D	COL23A1
UQCC2	SCML4
PDHA1	SFI1
PIGP	LAMA3
RPL7L1	ARSJ
SLC50A1	C11orf86
SELENOS	SPATA13
SON	NLRC5
SHMT2	APOBR
PPP2R1A	MMP12
ATP5ME	BCAN
CD59	HLA-DRB5
NDUFV2	FAM88C
CCDC25	ALDOA
DEXI	RNF130
KRR1	AREG
UBE2D2	HAS3
RPAIN	EVI2B
ARL5B	DDIT3
SIL1	LINC01871
COMMD9	HOPX
ANAPC11	SLC43A3
SEPHS2	GNLY
PITHD1	SAP30-DT
CLK4	DIRAS3
CKS1B	CDC42EP3
SLC1A5	ARL4D
CERS2	RNASE1
PDLIM2	DDIT4
ATOX1	MT2A
HMGCR	TSC22D1
PCBP1	SNAI3
LRRC75A	S100A13
SDCBP	S100A11
RNASEK	LDHA
ETHE1	GSTP1
BTG2	GPSM3
CHCHD10	PDK4
TRPM7	ZEB2
CAPNS2	TM4SF1
TAX1BP3	BNIP3
COPS4	ECM1
USP47	None
GYPC	H1-3
DERL2	NFATC2
ZBTB7A	ENPP2
ADNP	None
SBNO2	TRERF1
SDHD	ATP8B4
CCDC115	FGFR1
PFDN1	ENC1
RNF149	DIO3
VPS29	TMEM204
SKIL	RBPMS
SCAMP2	LDB2
HSPA1B	IL1B
MAD2L2	CD6
MAOA	TMEM45B
BOP1	STARD7
TMF1	CST7
CCT5	PYHIN1
DYNC1LI1	EVI2A
POLR2L	DKK3
C12orf75	RERG
SMIM7	UBASH3A
WTAP	KRT16
SLTM	ZNF385D
SPRY1	ARRDC2
SREK1IP1	SCEL
GJB6	SOCAR
PDCD6	GCHFR
WASHC3	IL21R
MRPS10	KCNN4
ELF2	SERPINB7
MRPS21	STEAP1
ACSL1	DSG3
NAPG	CMSS1
CCDC90B	CCNH
ATP6AP1	EPAS1
ANGPTL4	CD48
C4orf48	OMD
ABCA1	EPB41
TRIP12	ACOT7
SELENOW	RASSF4
CD46	NRP1
ACYP1	LTBP1
ATP6V1D	CLDN4
EEF1D	CCL4
KTN1	TXN
LNPEP	FABP3
CNN2	LAMA4
SNRPG	RRAD
HSPA2	EGR3
RPL12	SFN
PPDPF	SULT2B1
GLRX3	MUCL1
HSPE1	SLC2A5
SETD2	PTPRC
TLE4	ABCC9
P4HB	EPS8L1
SRM	CHCHD6
LAMP1	LEF1
CTNND1	MMP19
GBP2	AKAP12
MPLKIP	IFITM2
ATP5PF	PRSS8
EHF	TC2N
MTIF3	LINC02381
ATXN10	GLCCI1
TMEM126A	IFFO2
AKAP13	CXCL1
HIKESHI	DOCK8
SUMO3	HLA-DMA
MRPL13	STAM
ZNF24	TUBB2A
USP34	RASGRP3
WAC	H2AC19
USP15	TENT5A
MED13L	CTNNAL1
SAT2	IGFL1
FAU	ISLR
PTPN2	S100P
PBRM1	NEDD4L
NTPCR	LEPR
HMGN3	FBN1
OST4	EGR1
HDLBP	PTPRK
PKM	RHBDD2
NME2	THBS1
RPL10	FCMR
PDLIM1	ANK3
SLC39A1	TUBA1A
ZBTB38	FXYD1
GNG12	MMP2
CRYBG3	HBEGF
ABCF1	CD7
TXNDC9	NDUFV2-AS1
DGCR6L	SERPINA1
KLK11	ATP2B1-AS1
COA3	ADAT2
GTF2A2	GLIPR1
RNF213	SLC2A3
PLD3	C1orf54
CD164	AQP3
EPN2	PTGR1
GID8	TMEM273
SQLE	SPTBN1
LYPD3	FAM53B
HSBP1L1	GPR171
EIF3G	CD300A
MYO1C	LGALS7
ZSWIM7	CERCAM
ASH1L	EGFL7
CALM3	IL1RN
RAB3D	ISG20
RPL39	CCL22
COX6B1	PCSK7
PSMB7	ADA
DDX5	FSTL3
ETS2	SP140
IP6K2	LSAMP
ENAH	SAA1
SAFB	ACTN1
TCEAL4	TM4SF18
MRPS34	H4C11
RPL26L1	BHLHE40
UBL3	LINC01615
NSFL1C	GRAP2
ANKRD10	NCR3
DUSP7	IL23A
PFDN2	GCNA
HILPDA	MYO1F
UBE2A	TIPARP
INSR	ADAMTS5
ARPC4	CTSZ
FIS1	CUL9
CENPB	FCER1A
GNA15	IL7R
NSG1	MPZL3
FAM162A	RORA
OAT	RUNX2
C11orf58	KLK11
GATA3	SLF1
CASP4	GPRC5A
RFC1	CYP27A1
RASGEF1B	NR2F2
UBE2S	ZC3HAV1
NONO	None
KLF13	TBX3
GOPC	GCLC
TLN1	TIE1
PDCD10	PPP1R14A
POLR3GL	RAPGEF5
PSMC3	ATP2B4
C8orf82	CASP14
SERTAD2	ANK2
DDB2	SERPINI1
NDUFB2	PDE4B
PSMB10	TMEM140
IRS2	CSRP2
ATIC	ACTG1
PDLIM5	ZNF831
JUN	TNFRSF25
RHEB	ANXA2
SRSF11	CFP
TMEM101	MAST3
PMEL	RASGRP2
PRMT2	MYH11
C7orf50	PLAAT4
CLTB	HMOX1
TM2D3	CEBPA
MPHOSPH10	APBB1IP
LSM1	PLEKHA5
NGDN	FMOD
NRDC	SESN1
NOL3	RCSD1
MRPL15	SFXN1
SURF4	BACE2
CALM2	IGFBP5
CRK	SYT11
CSNK1A1	ZFP36L2
FAM204A	SEPTIN6
FAM174C	MT1M
SLC25A5	ADRB2
CAVIN1	CTSF
S100A9	RAB31
NUB1	ENTPD1
LSM6	SPRR1B
DNAJC21	RAMP1
RBMS1	DDIT4L
DERA	LRRC32
MRPS28	STK17A
RNPEPL1	TRGC2
HECA	PRCP
ATG3	RNF144A
C5orf24	S100A8
CAPZA2	HYPK
CHURC1	SLC25A38
PRPF4B	H2AC25
NDUFA9	TP63
ILVBL	NSMCE3
RABAC1	H2BC18
ARF5	SRPX
C6orf62	OLFML2A
PAK2	PODN
OGT	CD207
RPS5	PKP3
TIMP2	FLT3LG
RPS17	KLK10
KIF5B	ID1
NARF	ACKR3
ZFR	C1R
JPX	NBAS
CLEC2B	PIM1
SH3GL1	FAM83B
CLK1	NPL
PMAIP1	GZMB
GPBP1L1	UHRF2
PRXL2C	COL7A1
AGTRAP	CRB3
PPP1CB	LIME1
ZNHIT1	FCGBP
FAM89B	KCNJ15
MAFF	GRHL3
TSNAX	HTATIP2
GRWD1	RAB27A
ERP44	FGFR3
SBNO1	HK2
ARL8B	RGS9
FASTK	TRBV7-9
FIBP	GPR183
RGCC	MSI2
JAK1	MT-ND1
KLHL21	EDARADD
SENP6	CD3G
KLF9	GLUD1
COX7B	CD58
ARID5B	SMAD1
FN1	DUSP10
WEE1	MT-ND3
RPL17	FAM217B
N4BP2L2	ISYNA1
ERO1A	LAT2
RPLP1	CIITA
LSM3	CRADD
CDH1	CSF1
NDUFA6	GK
IRF9	SERTAD4-AS1
TMEM33	FYCO1
FABP7	LTC4S
TPGS2	P2RX7
TMEM43	GREM1
UBXN1	VWF
BFAR	CD320
IDS	ID4
WDR45	RTEL1-TNFRSF6B
AKR1B10	S100B
BPTF	PLD3
ZNF511	NNMT
FAM174A	MCAM
CISD1	PTPRE
CITED2	PCSK2
UQCRC1	ZFP36
CACYBP	IFI30
MTHFD1L	FAM180A
LSM14A	WTAP
PEX2	MS4A6A
CASP14	PPIF
TMUB1	SGIP1
SDHAF3	CLEC14A
MRPL41	VIM
CCDC137	FNBP1
CLINT1	CKLF
HECTD1	ZNF503
DNAJC1	CYSRT1
UQCR10	COTL1
DNAJB2	CD200
EIF3E	MMP25-AS1
STXBP6	GPX3
PPP4R3B	BDKRB1
FAM133B	PDE2A
TWF1	CH25H
MLLT10	H2AC6
LGALSL	CD96
LUC7L3	FXYD3
CNOT7	SELENOP
FOSL1	TNS4
KANSL1	HNRNPLL
SRP14	MFAP4
THOC2	BMP2
ANP32B	P3H2
RPL41	ARHGAP31
VAPA	SATB1
HAX1	F10
CEP350	SAMSN1
ITPRIP	LIF
NDUFA12	STC1
C1orf52	PTPN22
STMN1	HAS2
CCS	ALOX5
RAB4A	CXADR
PSMD14	ATP1B1
CDC42SE1	FERMT3
CMTM6	ANGPT2
NFIC	STEAP2
PRPF40A	SERPINB1
EIF4A2	C3AR1
ATP5MG	HSP90AA1
NDRG1	KRT78
ANXA11	SLC1A2
LSM7	SEMA3C
EBPL	PGD
ALDH3A2	TTC13
NDUFS5	CHML
RAD23B	SH2D2A
NDUFA13	TRAF3IP3
QPCT	CA8
GLS	NMB
ACTR1A	ICAM3
ALYREF	COL5A2
AK4	LAX1
MED13	KRT14
RPLP2	ETS1
TCEA1	ADGRD1
EMC10	GGT5
PTPRF	CCL8
RBBP6	ITGB8
NDUFV3	MECOM
ATXN2L	FOXP3
SSR1	KRT17
ACTR3	GUCY1A1
SGK1	OLFML3
MPG	PCOLCE2
RPS19BP1	MEI1
GATAD2A	CITED2
MTCH1	THEMIS2
ADIPOR1	EVA1C
SF1	CERS3
PRELID3B	FKBP10
JOSD1	MGLL
UQCC3	AQP9
TNFAIP3	ARHGAP18
CAND1	RAMP2
TM9SF1	SNCG
LARP7	RPS29
CCNI	CYP1A1
CTU1	CPVL
TRAP1	HSPA6
MRPS17	SLC25A4
SYNGR2	SSTR2
SP3	WAS
ITPR3	RGS5
COPS6	CSF2
CFL1	CYTIP
TAPBP	CLMP
GMNN	MTSS1
DALRD3	SEMA6A
PLEKHA1	UCP2
ZNF598	NPTX2
BIRC6	CYFIP2
TTC39C	KRT7
OCIAD1	S1PR4
TPST2	MAPRE2
CCNC	RUNX3
ELOVL1	ENG
CUL4A	GIMAP1
ADSL	TNFRSF21
STRAP	BACH2
CFDP1	CYYR1
ATP6V0D1	GPNMB
RHOV	STMN1
TSPAN4	IGFBP6
LINC00632	IL4I1
HOOK2	LMNB1
AHR	SC5D
DDX42	ITGAX
SPSB3	TCIM
EIF2D	RENBP
REEP4	TNF
LAMB3	CTHRC1
SRSF7	TBC1D19
NUDT5	HCAR3
SKAP2	ADCY7
NDUFA5	TBC1D4
GSTO1	ACAP1
PRKCSH	RNASET2
UBB	MSMO1
COX7A2L	CRIP1
ATXN7L3B	LPAR1
COMMD5	CNKSR3
AQP3	HERPUD1
EFCAB14	CFD
PCMTD1	MT1E
HNRNPA3	FGR
PFDN4	CXCL3
LAMA3	None
HNRNPA0	NR4A2
ABLIM1	TGFB2
TMEM91	PDZK1IP1
PPP4R3A	IER2
DECR1	PADI2
RCN2	CTSW
TPP1	None
GTF2H5	PIK3CD
CTNNA1	OTULINL
BBC3	ADCY3
PAXBP1	PDCD1
DNPH1	PODXL
GGNBP2	GPR55
MPZL2	LAD1
CBX3	RCAN1
LY6K	TACC3
NBL1	GIMAP6
PDLIM4	LINC01943
PPP1CA	ZBTB25
STARD7	MYCT1
SPCS3	COL12A1
TXNDC12	FOSB
LEPROT	SAMHD1
CXCL2	IL18
DHX36	PLPP3
SARNP	ARRB2
SOCS3	HLA-DQA1
CAPN3	SEPTIN11
CYBA	IDO1
ID3	TNFSF9
RPL11	ID3
IRF1	COMP
DYNC1LI2	ZNF331
SCARB2	TSPAN4
LETMD1	CDC14A
CCNB1IP1	MT-CO2
MFF	LY6G6C
ANXA1	FOSL1
YBX1	TRBV7-2
UGCG	GLDN
AFG3L2	PDE4D
HK1	TPM2
GPX4	SPRR2E
INTS11	METRNL
PURB	CMTM7
FUNDC2	MRPS6
SF3B2	BDKRB2
SLK	PCED1B
RGS10	ALCAM
NDUFA4	LUM
FBXW7	MIR4435-2HG
EIF3B	TOX
TMEM87A	MFGE8
EML2	SRGN
FBXO7	CPE
NUCB2	FBXW7
DYNLRB1	GLUL
DSC3	LYPD3
SMG1	CYTL1
CNPY3	SOX9
PHYKPL	CNN3
ADRB2	SORL1
PHAX	GLRX
PMF1	FAM117A
B3GAT3	ZBTB10
KEAP1	TPPP
OSER1	PILRA
HNRNPR	MAP4K4
ARL5A	CILP
RNASE4	PDGFA
NENF	HCST
RAMP1	SLC5A3
MGST3	TNFRSF11B
C1orf122	MEDAG
PRDX4	NDRG1
MIER1	DUSP16
COMMD4	RASAL3
PAFAH1B1	PI3
TP53	None
SYNGR1	CD40LG
PSMD12	SCARA5
METAP2	CXCL5
ZHX1	CSF1R
FOXP1	ARHGAP29
RNASET2	PLXDC1
EMC2	BCL2L11
TNRC6B	H2BC15
YTHDC1	ANGPTL2
RASSF1	TREM1
SLC2A1	FAAH2
TPD52L2	PLP1
TLE5	BCAT1
AGO2	RASA2
RNASEH2C	SH3TC1
UBE2R2	IRF2BPL
UBXN4	TMEM47
FRMD4B	CSF2RA
PHGDH	SNX10
DMAC1	BGN
CHCHD7	LXN
SSNA1	RAB20
CALR	LDLRAD4
MCL1	PTN
NUDT22	DNAJA4
RANBP1	TRPM4
RNPEP	DUSP4
SNHG5	ITGBL1
CCSER2	MYO1G
SMNDC1	GDF15
CTDSPL	ST8SIA4
ELL2	PECAM1
RNF187	KLF10
TRAM1	UBE2C
LAMA5	HSPB8
PABPC4	CCND3
PUM1	RUNX1T1
TMEM59	MT-CO3
BLVRB	IFNG
PGAM1	CSRP1
HMGCS1	IFIT2
MZT1	TWIST2
MIR210HG	IL36G
TBL1XR1	SPP1
URM1	TNXB
SEPTIN7	TP53INP1
ABHD14B	PRSS3
PIM1	CXCR6
UPF2	CCR8
ERN1	RASGRP1
SRSF8	LCN6
KLK8	PELATON
FBXL3	PGAP1
MCRIP1	CD28
PTPN14	TXNIP
MED21	UBXN11
ALDH3B2	PXDN
SUB1	PTGER4
RBMX	ZFHX3
KRT5	SLIT3
COPZ2	ADGRF5
MRPS22	ZNF484
ODC1	CD163
R3HDM2	KLRB1
RAC1	DGAT2
COPS9	ABI3BP
PRDM2	SLC6A8
SRA1	HLA-DQB2
GPBP1	TRDC
POLR2B	CD14
PRDX5	PID1
C17orf49	ZFAND2A
TSFM	JUNB
TTC1	MIR23AHG
VAT1	NRGN
SGMS1	LINC00324
RELA	CD53
TYW3	PRRX1
DEFB1	CRYBG1
HAT1	MMP3
CBX5	DLC1
TMX2	FRMD4B
COX4I1	TESC
ZNF106	MNDA
PNRC2	ADA2
LONRF1	ADAMTS9
TMED7	PGPEP1
LYST	ADGRG1
DNAJB9	PDLIM4
TANK	ITPRIPL1
NDUFS2	DDHD1
ATF7	MARCKSL1
TMEM50B	PBX4
NR4A2	LINC01089
SNRPD2	CD93
ZC3H8	PRXL2A
APMAP	GSN
STAU1	TSPAN15
MRPL36	PPP1R16B
LAMTOR5	CDON
MAF	KRT31
ITPRIPL2	ODF2L
UQCRQ	ATF7IP
TXN	S100A2
PTBP3	MPZL2
CHCHD5	LOX
RAB22A	EFEMP1
TRABD	TYR
TP63	THEMIS
TPD52	DUSP2
CSRP1	MXD1
PIGF	PPP1R10
MED30	IFIT3
PPP2R3A	LAIR1
KLF4	NCCRP1
NIPBL	BCL6
METTL26	PLTP
OXA1L	GCLM
HM13	IFFO1
IMPDH2	SOD3
LAMTOR1	SPI1
BORCS7	CAVIN2
TAF12	NEURL3
TMEM179B	SOX7
PSMC5	GZMK
CARD19	RPGR
WDR43	MSC
PTEN	HIF1A-AS3
IMPA2	TAGAP
ZFAS1	ZBTB1
TCEAL8	GABPB1-AS1
SOX15	PGGHG
RHOC	C15orf48
NDUFB4	TIAM1
HERPUD1	POSTN
RNF167	HMGA1
ITGA3	CCN5
PPFIBP1	FAP
TPI1	ARRDC3
EIF3M	MMP14
YY1	EMP2
FMC1	GREM2
TIPRL	WWTR1
NUDT14	FCHSD1
SERBP1	SLAMF7
SERPINB1	ESM1
SAT1	KLRD1
RACK1	FBLN2
SMIM20	MIR142HG
SPAG9	TMEM45A
VAV3	DSC2
RTL8C	FN3K
PSMG1	OVOL1
CTDSP2	TIMP2
VMA21	CD24
PIK3IP1	MT1G
RPL30	CREM
EIF3K	SYTL3
EI24	CYP4F22
N4BP1	DOCK2
RWDD1	TESPA1
LY6E	RCBTB1
COPRS	GIMAP2
AHCYL1	GUCY1B1
CIC	CALD1
UPF3A	ALDH2
PNPLA8	UGDH
EPC1	AQP1
CITED4	SDR9C7
ZFP36	CD9
MORF4L2	LAYN
ZFP36L1	PLXND1
RIC3	PMP22
BTBD6	MAP1A
ISOC1	SNCA
OXR1	JAG1
TLK1	CYSLTR1
BEX4	DLL1
ARPC1B	SP140L
RAE1	APOLD1
GPX2	TCTN3
ITGB4	HCAR2
ZDHHC3	LAMP3
TECR	ICAM1
CISD2	NUAK1
SYNE2	GPR65
UBAC2	STC2
UQCRB	SLC5A1
CDC42	ITPR1
AKAP9	NRN1
CDHR1	NELL2
NASP	ESAM
LTN1	DPYSL2
DAAM1	PCSK1N
RPSA	GADD45B
FKBP8	PSIP1
RNF19B	HSPB2
SRSF3	STING1
CCDC167	JADE2
VPS28	PLPP1
TES	ZBTB16
MANF	HRH2
SEM1	SLC6A6
COMMD7	SEC11C
SPCS2	SELENOM
TNIP1	MT-ATP8
VPS13A	PTP4A3
RCOR1	EVL
GLRX5	WHRN
DDOST	MFNG
ATP6V1F	HIPK2
ARPC5L	VAMP5
YWHAG	FAM107A
COMMD3	PRF1
OSTC	PTPN6
SQSTM1	LILRB4
MYO10	IRF8
FAAP20	TPPP3
MTDH	DAB2
BANF1	SH3KBP1
TXNL4A	GYPC
TSC22D3	COL18A1
ATP1A1	IL11RA
SNHG12	LGALS2
STK17A	B2M
PDIA4	SFRP2
PPP1R14C	PLAUR
COA5	BIN2
BACE2	COL6A2
CTSA	ADAMTS1
ANAPC15	DGKD
LCMT1	LYPLAL1-AS1
CFAP20	RPS12
THRAP3	FAM174B
BNC1	PLEK2
TERF2IP	CD44
MTCH2	CD3E
HDGF	ABL2
RAP1A	GIMAP4
ANKRD11	ATG16L1
EMP3	CYRIA
TM9SF2	KITLG
UFL1	SLC7A11
COX8A	CD86
ACADVL	CDKN2A
RARG	CYB561A3
SCP2	NT5E
MAZ	CLDN5
DDX54	SYNE1
C3orf14	CD226
KDM5B	PLVAP
TMEM258	None
LPP	REL
IVNS1ABP	MFSD12
EIF3A	FERMT2
RRAS	SEMA4D
PYGL	BTG2
GLO1	F13A1
MARK2	NR4A3
PHF11	KLRC1
ERI3	FSCN1
EPN1	PAM
UBE2D1	PCDH18
CHMP3	CD274
TMBIM4	CX3CL1
LRRFIP1	SLAMF6
RPL4	AXL
FOXQ1	BIN1
SEPTIN9	C1QC
GPSM2	MIR222HG
LAMB4	HELB
HOPX	FYB1
PFKP	XIST
TJP1	NHERF2
RAP1B	RHOV
SNW1	SERPINH1
SRSF9	ABCA1
PNKD	None
ARIH1	MAN1A1
TMEM141	POU2F2
ST3GAL4	RCN3
COPS8	CD3D
TMEM256	FOS
PABPC1	LPXN
RDX	RNF166
PQBP1	ARHGAP9
GJA1	APOBEC3A
FGFR3	IL33
CWC25	POGLUT1
TIMM9	HLA-DPA1
BZW1	LINC01436
ARL6IP4	HLA-DQB1
PPP1R13L	CAV1
SRPK2	SPRR1A
TUBGCP2	MASP1
CELF1	KRT15
LYPLA2	PTGFR
ATP5F1D	STMN3
ARRDC1	PLSCR1
METTL23	THAP2
MALAT1	MEOX1
PSMD3	MOK
TCP1	KLK7
VPS26A	SAT1
CAVIN3	VAT1
NHP2	GADD45G
CALM1	GPRIN3
MRPS12	RBM38
ZC3H12A	AEBP1
SKP1	CEP120
LUC7L2	LY6D
PRRC2B	INHBA
SPEN	SIRPA
MARCKS	ATP8A1
GSDMC	ANXA3
FOXN3	MRPL1
VCP	SERPINB2
PARD3	SQLE
TMEM248	GRPEL2
RAD50	DENND2D
REL	KRT6C
COX6A1	EIF4EBP1
SIKE1	CXCL8
CYLD	TMEM119
LGALS7	GASK1B
GRINA	RNASE6
HSPA1A	MLLT11
CDK10	EMP3
RPS12	PHLDB2
CAV1	CCL26
KHDRBS1	HSPG2
HP1BP3	BICDL1
PLEKHM2	CD302
NTAN1	GPC3
PIN1	RBP7
TNFSF10	BST2
MFSD10	RNF125
SLC35C2	BCL2A1
PPT1	PTGDS
FKBP1A	UPP1
HNRNPH3	FEZ1
SSR2	IFIT1
G3BP1	GADD45A
STK24	KRT8
TOB2	GSTM5
GLG1	FILIP1L
PTP4A2	PSMB8-AS1
DAD1	TMEM255B
NFKBIL1	LTB
GMPS	IGFBP3
PGM1	AKNA
RPS27	MXRA5
ETFB	TENT5B
TRPM4	CTSV
CRB3	STEAP4
UQCRFS1	CTSD
CSKMT	CLSTN3
EIF5B	WIPF1
DTD1	CALML3
PDHB	C1S
FNBP4	GCNT1
HR	None
SEC11C	NFKBIZ
ATP5PD	CD1A
IGSF8	NDC80
S100A16	PRSS23
METTL5	ZDHHC9
MYC	ANGPTL5
RPL7	MAP4K2
CTR9	STK4
MXD4	DNASE1L3
AHNAK2	DKK2
PRRC2A	CADM1
SS18	RNF213
UBE2E3	KRT5
UBE2B	MT-ND6
COX7A2	MAFB
INPP1	MT-CO1
UBE2I	LMCD1
DPM3	OXNAD1
SUGT1	VCAN
CALU	STARD13
ECSIT	ERO1A
SDHB	MEG8
AP2M1	TYRP1
MAP3K1	LRRN4CL
SMAD5	CRLF2
CHMP4B	SMCHD1
ING4	SNHG15
PEA15	DHRS9
GNL3	CFB
SMARCA2	TBC1D10C
PLEC	FABP4
RPS25	CLIC3
DUSP1	PLSCR4
DSTN	CARD8
TRIM47	ITGA4
SVIL	RALGAPA2
ZNRF1	SORBS2
SF3B1	MTHFD2
CD55	ATP6V0E2
TEX264	MIR155HG
TSPYL1	IL1R2
ALG5	C1QTNF1
EDF1	TNFSF13B
ARID1B	IZUMO4
CCNDBP1	RCBTB2
VDAC3	C1orf162
CHTOP	ZFP36L1
ARFGAP3	LYVE1
UBE2Q2	ABCA12
PKN2	DCT
OS9	KIT
FHL2	SELL
PPIA	KCNJ8
RPS24	SEL1L3
VDAC1	EDN1
TMEM205	CAMK4
PSMD6	PLA2G7
S100A10	MRC1
GNAI2	MAB21L4
SMIM14	P2RY8
BEX3	HAS1
NR2F6	MVB12B
ACTR10	LCE3D
GPR108	ANKRD22
RAPH1	NUDT4
RNF10	FXYD5
HCAR3	EZR
DEGS1	SYNJ2
BCAP29	DCLK1
POLR2C	LOXL2
PLXNB2	RBKS
TMEM242	OGN
KPNA3	TAMALIN
TPGS1	KRTDAP
TAGLN2	SOX4
TPM3	CYP1B1
NDUFAF4	CHRDL1
ZFAND6	ARC
COA1	WFDC5
BASP1	H2AC18
HSPB1	SNHG9
PARP1	NR1D1
TSR3	AKR1C3
ATP6AP2	SPARC
CALD1	MT1H
AKR7A2	COL1A1
PLEK2	FBLIM1
KCNK7	CDKN2C
NMI	PARP8
ATG12	IRF4
COL17A1	ALPL
WDR45B	NINJ1
COPA	LMO7
MCM7	PROX1
RB1CC1	SERPINB3
ADH5	SPON1
TRAPPC4	PTPN4
CDKN1C	MEIS2
PXDC1	CDC42EP2
KDELR1	RHOH
C9orf78	MMRN1
ARRDC3	PALLD
ASAH1	LPCAT4
PNISR	CD300E
UBQLN1	MT4
ACTG1	UNC13D
CASP7	NCF4
TMEM14B	IGFBP4
XBP1	CNOT6L
KLC1	LPIN1
NCOA4	MYBL1
UBE2H	PAPPA
NFIL3	FGF2
EIF3F	THEM4
WBP2	FAM241A
SH3BGRL3	SIT1
CCNL1	IGKC
PDCL3	GSTM1
PSMA1	CCL21
PSMD8	AHI1
UBA6	LRRC75A
EML3	FAM118A
ALDH7A1	PIM2
CSDE1	GAL
MRPS23	GRAMD1A
ANKHD1	CD74
PLPP2	HSPA2
KLF6	ACTA2
CCNL2	RSPO3
EXOSC6	CSTA
TPRKB	CCL19
PPIF	HSD11B1
MRPL43	TRAV8-2
MRPL38	C1QB
MRPS5	PTGER2
VPS4B	C1orf56
CDCA4	CLDN1
SH3BP2	PDGFB
CENPX	BTG1
CTDNEP1	TNFRSF18
SEC63	CNFN
[truncated: 1,536 more rows]
